# Supplementary material for: From Plankton to Primates: How VSP Sequence Diversity Shapes Voltage Sensing
Source: Int J Mol Sci. 2025 Nov 12;26(22):10963. doi: 10.3390/ijms262210963 (PMC12652588; doi:10.3390/ijms262210963)
Supplement: Supplementary file 1 [file ijms-26-10963-s001.zip]

Archive with 1 entries (1 files):
- ijms-3920963-supplementary.pdf
